# Supplementary material for: Shigella in Africa: New Insights From the Vaccine Impact on Diarrhea in Africa (VIDA) Study
Source: Clin Infect Dis. 2023 Apr 19;76(Suppl 1):S66–76. doi: 10.1093/cid/ciac969 (PMC10116563; doi:10.1093/cid/ciac969)
Supplement: ciac969_Supplementary_Data [file ciac969_supplementary_data.zip]

Archive with 9 entries (9 files):
- Supplementary Figure 1.pdf
- Supplementary Figure 2.pdf
- Supplementary table_1.pdf
- Supplementary table_2.pdf
- Supplementary table_3.pdf
- Supplementary table_4.pdf
- Supplementary table_5.pdf
- Supplementary table_6.pdf
- Supplementary table_7.pdf
